# Supplementary material for: Relationship between Serum 25-Hydroxyvitamin D Level and Risk of Recurrent Stroke
Source: Nutrients. 2022 May 2;14(9):1908. doi: 10.3390/nu14091908 (PMC9099592; doi:10.3390/nu14091908)
Supplement: Supplementary file 1 [file nutrients-14-01908-s001.zip]

Archive with 1 entries (1 files):
- nutrients-1705970-supplementary.pdf
